# Supplementary material for: Similarity in Temporal Movement Patterns in Laying Hens Increases with Time and Social Association
Source: Animals (Basel). 2022 Feb 23;12(5):555. doi: 10.3390/ani12050555 (PMC8908832; doi:10.3390/ani12050555)
Supplement: Supplementary file 1 [file animals-12-00555-s001.zip]

Archive with 13 entries (13 files):
- S1 Fig.tiff
- S1_Table.pdf
- S2 Fig.tiff
- S2_Table_revised.pdf
- S3 Fig_v1.tiff
- S3_Table.pdf
- S4 Fig_v1.tiff
- S4_Table.pdf
- S5 Fig.tiff
- S6 Fig.tiff
- S7 Fig_v3.tiff
- S8 Fig_v3.tiff
- S9 Fig.tif
